# Supplementary material for: Impact of Classical Counterconditioning (Quiet Kennel Exercise) on Barking in Kenneled Dogs—A Pilot Study
Source: Animals (Basel). 2022 Jan 11;12(2):171. doi: 10.3390/ani12020171 (PMC8772564; doi:10.3390/ani12020171)
Supplement: Supplementary file 1 [file animals-12-00171-s001.zip]

Archive with 2 entries (2 files):
- Baseline Video.mp4
- QKE Video.mp4
